# Supplementary material for: ﻿More than 80 years without new taxa: analysis of morphological variation among members of Mexican Aeneolamia Fennah (Hemiptera, Cercopidae) support a new species in the genus
Source: Zookeys. 2023 Jan 9;1139:71–106. doi: 10.3897/zookeys.1139.85270 (PMC9847016; doi:10.3897/zookeys.1139.85270)
Supplement: XML Treatment for Aeneolamia danpecki [file zookeys.1139.85270-treatment1.xml]

<!DOCTYPE tp:taxon-treatment
  PUBLIC "-//TaxonX//DTD Taxonomic Treatment Publishing DTD v0 20100105//EN" "tax-treatment-NSO.dtd">
<tp:taxon-treatment xmlns:tp="http://www.plazi.org/taxpub"><tp:treatment-meta><kwd-group><label>Taxon classification</label><kwd>
                <named-content content-type="kingdom">Animalia</named-content>
              </kwd><kwd>
                <named-content content-type="order">Hemiptera</named-content>
              </kwd><kwd>
                <named-content content-type="family">Cercopidae</named-content>
              </kwd></kwd-group><mixed-citation publication-type="journal"><person-group><name><surname>Armendáriz-Toledano</surname><given-names>Francisco</given-names></name><name><surname>López-Posadas</surname><given-names>Misael Adrián</given-names></name><name><surname>Utrera-Vélez</surname><given-names>Youssef</given-names></name><name><surname>Romero Nápoles</surname><given-names>Jesús</given-names></name><name><surname>Castro-Valderrama</surname><given-names>Ulises</given-names></name></person-group><article-title>﻿More than 80 years without new taxa: analysis of morphological variation among members of Mexican <italic><tp:taxon-name><tp:taxon-name-part taxon-name-part-type="genus" reg="Aeneolamia">Aeneolamia</tp:taxon-name-part></tp:taxon-name></italic> Fennah (<tp:taxon-name><tp:taxon-name-part taxon-name-part-type="order">Hemiptera</tp:taxon-name-part></tp:taxon-name>, <tp:taxon-name><tp:taxon-name-part taxon-name-part-type="family">Cercopidae</tp:taxon-name-part></tp:taxon-name>) support a new species in the genus</article-title><source>Zookeys</source><day>09</day><month>01</month><year>2023</year><volume>1139</volume><fpage>71</fpage><lpage>106</lpage><pub-id pub-id-type="doi">10.3897/zookeys.1139.85270</pub-id></mixed-citation></tp:treatment-meta><tp:nomenclature><label>﻿</label><tp:taxon-name>
              <object-id xmlns:xlink="http://www.w3.org/1999/xlink" content-type="arpha" xlink:type="simple">46B9DF3D-8B35-5596-9AB5-9C25650125C6</object-id>
              <tp:taxon-name-part taxon-name-part-type="genus" reg="Aeneolamia">Aeneolamia</tp:taxon-name-part>
              <tp:taxon-name-part taxon-name-part-type="species" reg="danpecki">danpecki</tp:taxon-name-part>
              <object-id xmlns:xlink="http://www.w3.org/1999/xlink" content-type="zoobank" xlink:type="simple">https://zoobank.org/7F8549F1-109F-4DA1-871C-0D95B2E3FD39</object-id>
            </tp:taxon-name><tp:taxon-authority>Castro, Armendáriz &amp; Utrera</tp:taxon-authority><tp:taxon-status xmlns:xlink="http://www.w3.org/1999/xlink" xlink:type="simple">sp. nov.</tp:taxon-status><xref ref-type="fig" rid="F6">Figures 6</xref><xref ref-type="fig" rid="F7">, 7</xref></tp:nomenclature><tp:treatment-sec sec-type="type material" id="SECID0E4GBK"><title>Type material.</title><p><bold><italic>Holotype</italic>.</bold> HOM-TIP-166, 1 ♂ adult, coll. U. Castro-Valderrama and Youssef Utrera-Vélez leg., 28 September 2003, on <italic><tp:taxon-name><tp:taxon-name-part taxon-name-part-type="genus" reg="Paspalum">Paspalum</tp:taxon-name-part></tp:taxon-name></italic> sp., Sola de Vega, <named-content xmlns:xlink="http://www.w3.org/1999/xlink" content-type="dwc:verbatimCoordinates" xlink:type="simple"><named-content content-type="geo-json" specific-use="{&#34;type&#34;:&#34;Point&#34;,&#34;coordinates&#34;:[-97.023814,16.462356]}" id="NCID0ESHBK" xlink:type="simple">16°27'44.48"N, 97°1'25.73"W</named-content></named-content>, 1715 m a.s.l., Oaxaca state, Mexico. Pinned adult deposited in <named-content xmlns:xlink="http://www.w3.org/1999/xlink" content-type="dwc:institutional_code" xlink:title="Colección Nacional de Insectos del Instituto de Biología de la Universidad Nacional Autónoma de México, México City, Mexico" xlink:href="http://grbio.org/institution/coleccion-nacional-de-insectos-universidad-nacional-autonoma-de-mexico" xlink:type="simple">CNIN</named-content> (Fig. <xref ref-type="fig" rid="F6">6</xref>).</p><p><bold><italic>Paratypes</italic>.</bold> HOM-TIP-167, 1 ♀, same data as holotype; 1 ♀, coll. Cervantes, A. Delgado, C. Mayorga, S. Gámez leg.; 5 km W San Martín Lachila, Mpio Zimatlán, Oaxaca, México, <named-content xmlns:xlink="http://www.w3.org/1999/xlink" content-type="dwc:verbatimCoordinates" xlink:type="simple"><named-content content-type="geo-json" specific-use="{&#34;type&#34;:&#34;Point&#34;,&#34;coordinates&#34;:[-96.870600,16.594217]}" id="NCID0EKIBK" xlink:type="simple">16°35'39.18"N, 96°52'14.16"W</named-content></named-content>, 12 July 2004. Pinned specimens deposited in <named-content xmlns:xlink="http://www.w3.org/1999/xlink" content-type="dwc:institutional_code" xlink:title="Colección Nacional de Insectos del Instituto de Biología de la Universidad Nacional Autónoma de México, México City, Mexico" xlink:href="http://grbio.org/institution/coleccion-nacional-de-insectos-universidad-nacional-autonoma-de-mexico" xlink:type="simple">CNIN</named-content>. HOM-TIP-167, 32 ♀, 14 ♂ same data as holotype; 9 ♀, 6 ♂, coll. J. Romero Nápoles leg., 28 August 2018, on <italic><tp:taxon-name><tp:taxon-name-part taxon-name-part-type="genus" reg="Pennisetum">Pennisetum</tp:taxon-name-part></tp:taxon-name></italic> sp., La Trinidad Zaachila, Oaxaca, México, <named-content xmlns:xlink="http://www.w3.org/1999/xlink" content-type="dwc:verbatimCoordinates" xlink:type="simple"><named-content content-type="geo-json" specific-use="{&#34;type&#34;:&#34;Point&#34;,&#34;coordinates&#34;:[-96.768617,16.917733]}" id="NCID0E5IBK" xlink:type="simple">16°55'03.84"N, 96°46'07.02"W</named-content></named-content>, 1507 m a.s.l. Pinned specimens deposited in <named-content xmlns:xlink="http://www.w3.org/1999/xlink" content-type="dwc:institutional_code" xlink:title="Colección de Insectos del Colegio de Postgraduados, Montecillo, Texcoco, México" xlink:href="http://grbio.org/institution/colegio-de-postgraduados" xlink:type="simple">CEAM</named-content>.</p></tp:treatment-sec><tp:treatment-sec sec-type="etymology" id="SECID0EIJBK"><title>Etymology.</title><p>The epithet is a noun in the nominative singular standing in apposition to the genus <italic><tp:taxon-name><tp:taxon-name-part taxon-name-part-type="genus" reg="Aeneolamia">Aeneolamia</tp:taxon-name-part></tp:taxon-name></italic>, in honor of Dr. Daniel C. Peck for his contributions to the knowledge of <tp:taxon-name><tp:taxon-name-part taxon-name-part-type="family">Cercopidae</tp:taxon-name-part></tp:taxon-name> and his friendship with UC-V.</p></tp:treatment-sec><tp:treatment-sec sec-type="diagnosis" id="SECID0E1JBK"><title>Diagnosis.</title><p><italic><tp:taxon-name><tp:taxon-name-part taxon-name-part-type="genus" reg="Aeneolamia">Aeneolamia</tp:taxon-name-part><tp:taxon-name-part taxon-name-part-type="species" reg="danpecki">danpecki</tp:taxon-name-part></tp:taxon-name></italic> Castro, Armendáriz, Utrera, sp. nov. is assigned to the genus <italic><tp:taxon-name><tp:taxon-name-part taxon-name-part-type="genus" reg="Aeneolamia">Aeneolamia</tp:taxon-name-part></tp:taxon-name></italic> by virtue of its tubular aedeagus with a single pair of slender spines attached anteriorly near the middle of the shaft. It can be distinguished from the other known Mexican species of <italic><tp:taxon-name><tp:taxon-name-part taxon-name-part-type="genus" reg="Aeneolamia">Aeneolamia</tp:taxon-name-part></tp:taxon-name></italic> by the following combination of characters: tegmen dark brown to black, with two incomplete and barely visible transverse bands, one oblique band on the basal third, and another straight band on the distal third or only basal band visible or both absent (Figs <xref ref-type="fig" rid="F6">6</xref>, <xref ref-type="fig" rid="F7">7</xref>); the apex of subgenital plates acute with an acuminate pointed lobe and straight lateral edges (Fig. <xref ref-type="fig" rid="F2">2I</xref>), the primary apical spine of parameres long and thin spine with a continuous curvature that is not angulated (Fig. <xref ref-type="fig" rid="F2">2F</xref>) and secondary subapical spine of parameres with two rounded acute lobes similar in size and shape (Fig. <xref ref-type="fig" rid="F2">2L</xref>); aedeagus spines slightly sinuous conspicuously curved upward and touching the superior margin of phallobase, tips bent to form an almost 90° angle (Figs <xref ref-type="fig" rid="F2">2O</xref>, <xref ref-type="fig" rid="F8">8A, B</xref>).</p><fig id="F6" position="float" orientation="portrait"><object-id xmlns:xlink="http://www.w3.org/1999/xlink" content-type="doi" xlink:type="simple">10.3897/zookeys.1139.85270.figure6</object-id><object-id xmlns:xlink="http://www.w3.org/1999/xlink" content-type="arpha" xlink:type="simple">8EF37656-F6F9-5676-9F59-BB979E72243A</object-id><label>Figure 6.</label><caption><p>Male adult of <italic><tp:taxon-name><tp:taxon-name-part taxon-name-part-type="genus" reg="Aeneolamia">A.</tp:taxon-name-part><tp:taxon-name-part taxon-name-part-type="species" reg="danpecki">danpecki</tp:taxon-name-part></tp:taxon-name></italic> (Holotype). Sola de Vega, Oaxaca <bold>A</bold> dorsal view <bold>B</bold> ventral view <bold>C</bold> lateral view <bold>D</bold> head in dorsal view <bold>E</bold> head in ventral view <bold>F</bold> prothorax in dorsal view <bold>G</bold> head in lateral view <bold>H</bold> abdomen in ventral view <bold>I</bold> anterior section of wing <bold>J</bold> mounted holotype <bold>K</bold> genital vial and labels of holotype.</p></caption><graphic xmlns:xlink="http://www.w3.org/1999/xlink" xlink:href="zookeys-1139-071_article-85270__-g006.jpg" position="float" orientation="portrait" xlink:type="simple" id="oo_793126.jpg"><uri content-type="original_file" xlink:type="simple">https://binary.pensoft.net/fig/793126</uri></graphic></fig><fig id="F7" position="float" orientation="portrait"><object-id xmlns:xlink="http://www.w3.org/1999/xlink" content-type="doi" xlink:type="simple">10.3897/zookeys.1139.85270.figure7</object-id><object-id xmlns:xlink="http://www.w3.org/1999/xlink" content-type="arpha" xlink:type="simple">D0719C93-F27D-5D87-A2C9-1E137B9E7FF7</object-id><label>Figure 7.</label><caption><p>Female adult of <italic><tp:taxon-name><tp:taxon-name-part taxon-name-part-type="genus" reg="Aeneolamia">A.</tp:taxon-name-part><tp:taxon-name-part taxon-name-part-type="species" reg="danpecki">danpecki</tp:taxon-name-part></tp:taxon-name></italic> (Paratype). Sola de Vega, Oaxaca <bold>A</bold> dorsal view <bold>B</bold> ventral view <bold>C</bold> lateral view <bold>D</bold> head in dorsal view <bold>E</bold> head in ventral view <bold>F</bold> prothorax in dorsal view <bold>G</bold> anterior section of wing <bold>H</bold> abdomen in ventral view <bold>I</bold> head in lateral view <bold>J</bold> median section of wing <bold>K</bold> distal section of wing.</p></caption><graphic xmlns:xlink="http://www.w3.org/1999/xlink" xlink:href="zookeys-1139-071_article-85270__-g007.jpg" position="float" orientation="portrait" xlink:type="simple" id="oo_793127.jpg"><uri content-type="original_file" xlink:type="simple">https://binary.pensoft.net/fig/793127</uri></graphic></fig></tp:treatment-sec><tp:treatment-sec sec-type="description" id="SECID0EROBK"><title>Description.</title><p><bold>Male measurements.</bold> Lateral view length (<italic>N</italic> = 15) 7.45 ± 0.51 mm; width of head in dorsal view (<italic>N</italic> = 15) 1.75 ± 0.12 mm.</p><p><bold><italic>Head</italic>.</bold> Dorsal view (Fig. <xref ref-type="fig" rid="F6">6A, D</xref>): black with brown setae; eyes black (discolored in figures); vertex black with median carina that originates in posterior margin of head and extends to tylus, a small depression between eye and median carina elongated and black, without setae, ocelli as close to each other as width of an ocellus; tylus quadrangular and black, with median carina. Ventral view (Fig. <xref ref-type="fig" rid="F6">6B, E</xref>): postclypeus black, inflated, with median carina black; anteclypeus black; basal segment of rostrum light brown in middle with black sides, distal segment black, reaching mesocoxae; antennae with scape and pedicel black to light brown, basal body of flagellum light brown, setae on pedicel scarce, flagellum brown, basal body of flagellum subcylindrical, smaller than pedicel and with arista. Lateral view (Fig. <xref ref-type="fig" rid="F6">6C, G</xref>): postclypeus black, convex, lateral grooves slightly marked.</p><p><bold><italic>Thorax</italic>.</bold> Dorsal view (Fig. <xref ref-type="fig" rid="F6">6A, F</xref>): pronotum black with brown setae, punctate, hexagonal shape without carina, anterior zone with irregular depressed areas, one on each side, anterior margin straight, lateral anterior margin straight, lateral posterior margin slightly grooved, posterior margin grooved. Scutellum black, apex light brown in some specimens. Ventral view (Fig. <xref ref-type="fig" rid="F6">6B, E</xref>): with hind wing transparent light brown, venation brown-reddish, setae on both faces light brown; prosternum black to light brown, mesosternum black to light brown, metasternum light brown to reddish; fore legs dark brown, and meddle legs dark brown, with trochanters dark brown to light brown; hind legs with coxae, trochanters, femurs light brown with reddish tints or reddish, tibiae and tarsi dark brown to black; tibiae with two lateral spines and an apical crown with two rows of spines, basal spine small, distal spine 2 × longer than basal one, basal spine same size as apical crown spines; basitarsus with two rows of spines covered with scarce setae. Lateral view (Fig. <xref ref-type="fig" rid="F6">6C, I</xref>): pronotum not curved; tegmen dark brown to black, with two incomplete and barely visible transverse bands, one oblique band on basal third and another straight band on distal third or only basal band visible or both absent, the junction between Cu and R brown.</p><p><bold><italic>Abdomen</italic>.</bold> Ventral view (Fig. <xref ref-type="fig" rid="F6">6B, H</xref>): black, except posterior and lateral edges of each sternite reddish, last sternite reddish and subgenital plates black or dark brown.</p><p><bold><italic>Genitalia</italic>.</bold> Pygofer in lateral view (Figs <xref ref-type="fig" rid="F2">2C</xref>, <xref ref-type="fig" rid="F9">9A</xref>): lateral digital process, superior and inferior margins subequal in length, at the level of the inferior margin of the anal tube with the apex directed forward to the anal tube; subgenital plates in ventral view (Figs <xref ref-type="fig" rid="F2">2I</xref>, <xref ref-type="fig" rid="F9">9B</xref>) with lateral edge straight, interior margins parallel, not touching distally, wide along almost entire length, but not truncated apex, with shape acute, and tip acuminate with small hook. Paramere in lateral view (Fig. <xref ref-type="fig" rid="F9">9A, C</xref>): resting on subgenital plates, basal two-thirds broad and last third curved and tapered at tip to form a long hook, with two dorsal processes, one rounded mesal process with setae, another small process where the primary apical spine like-hook and the lateral secondary subapical spine converge, the primary apical spine long and slender with a continuous non-angulated curvature, sharp point and sclerotized; the lateral secondary subapical spine with two rounded lobes similar in size and shape, superior lobe sclerotized; inferior margin straight, distally curved to form a long spine like-hook. Aedeagus in anterodorsal view (Fig. <xref ref-type="fig" rid="F2">2R</xref>): bottle-shape with a thin apex, two thin, sinuous spines touching phallobase, tips as small hooks and hugging phallobase. Aedeagus in lateral view (Figs <xref ref-type="fig" rid="F2">2C, O</xref>, <xref ref-type="fig" rid="F8">8A, B</xref>, <xref ref-type="fig" rid="F9">9A</xref>): tubular, wide at base, abruptly narrowed where two lateral spines join shaft, lateral slightly sinuous spines touching superior margin of phallobase, and tips bent to form an almost 90° angle, apex acute, gonopore apical.</p><fig id="F8" position="float" orientation="portrait"><object-id xmlns:xlink="http://www.w3.org/1999/xlink" content-type="doi" xlink:type="simple">10.3897/zookeys.1139.85270.figure8</object-id><object-id xmlns:xlink="http://www.w3.org/1999/xlink" content-type="arpha" xlink:type="simple">5F5EBF58-051D-5329-9976-F6C5C4FAA369</object-id><label>Figure 8.</label><caption><p>Lateral view of aedeagus of Mexicans <italic><tp:taxon-name><tp:taxon-name-part taxon-name-part-type="genus" reg="Aeneolamia">Aeneolamia</tp:taxon-name-part></tp:taxon-name></italic> spp. <bold>A, B</bold><italic><tp:taxon-name><tp:taxon-name-part taxon-name-part-type="genus" reg="Aeneolamia">A.</tp:taxon-name-part><tp:taxon-name-part taxon-name-part-type="species" reg="danpecki">danpecki</tp:taxon-name-part></tp:taxon-name></italic> (paratype) <bold>C</bold><italic><tp:taxon-name><tp:taxon-name-part taxon-name-part-type="genus" reg="Aeneolamia">A.</tp:taxon-name-part><tp:taxon-name-part taxon-name-part-type="species" reg="albofasciata">albofasciata</tp:taxon-name-part></tp:taxon-name></italic><bold>D</bold><italic><tp:taxon-name><tp:taxon-name-part taxon-name-part-type="genus" reg="Aeneolamia">A.</tp:taxon-name-part><tp:taxon-name-part taxon-name-part-type="species" reg="contigua">contigua</tp:taxon-name-part></tp:taxon-name></italic>.</p></caption><graphic xmlns:xlink="http://www.w3.org/1999/xlink" xlink:href="zookeys-1139-071_article-85270__-g008.jpg" position="float" orientation="portrait" xlink:type="simple" id="oo_793128.jpg"><uri content-type="original_file" xlink:type="simple">https://binary.pensoft.net/fig/793128</uri></graphic></fig><fig id="F9" position="float" orientation="portrait"><object-id xmlns:xlink="http://www.w3.org/1999/xlink" content-type="doi" xlink:type="simple">10.3897/zookeys.1139.85270.figure9</object-id><object-id xmlns:xlink="http://www.w3.org/1999/xlink" content-type="arpha" xlink:type="simple">FDC11882-B201-568F-BCEF-B4CF199CF4FE</object-id><label>Figure 9.</label><caption><p>Genitalia of <italic><tp:taxon-name><tp:taxon-name-part taxon-name-part-type="genus" reg="Aeneolamia">A.</tp:taxon-name-part><tp:taxon-name-part taxon-name-part-type="species" reg="danpecki">danpecki</tp:taxon-name-part></tp:taxon-name></italic> (paratype). Sola de Vega, Oaxaca <bold>A</bold> pygofer with phallobase, aedeagus and left paramere, lateral internal view <bold>B</bold> subgenital plates and parameres, ventral view <bold>C</bold> left paramere, lateral external view.</p></caption><graphic xmlns:xlink="http://www.w3.org/1999/xlink" xlink:href="zookeys-1139-071_article-85270__-g009.jpg" position="float" orientation="portrait" xlink:type="simple" id="oo_793129.jpg"><uri content-type="original_file" xlink:type="simple">https://binary.pensoft.net/fig/793129</uri></graphic></fig><p><bold>Female measurements.</bold> Lateral view length (<italic>N</italic> = 15) 8.39 ± 0.07 mm; width of head in dorsal view (<italic>N</italic> = 15) 2.06 ± 0.01 mm. Same characteristics as the male, except larger and posterior and lateral edges of each sternite light brown or reddish (Fig. <xref ref-type="fig" rid="F7">7A–K</xref>).</p></tp:treatment-sec><tp:treatment-sec sec-type="distribution" id="SECID0E5UBK"><title>Distribution.</title><p>Oaxaca state, Mexico (Fig. <xref ref-type="fig" rid="F10">10</xref>).</p><fig id="F10" position="float" orientation="portrait"><object-id xmlns:xlink="http://www.w3.org/1999/xlink" content-type="doi" xlink:type="simple">10.3897/zookeys.1139.85270.figure10</object-id><object-id xmlns:xlink="http://www.w3.org/1999/xlink" content-type="arpha" xlink:type="simple">7B04C3E4-1640-584E-951A-1744BBBFDB6E</object-id><label>Figure 10.</label><caption><p>Geographical records of the three Mexican <italic><tp:taxon-name><tp:taxon-name-part taxon-name-part-type="genus" reg="Aeneolamia">Aeneolamia</tp:taxon-name-part></tp:taxon-name></italic> species.</p></caption><graphic xmlns:xlink="http://www.w3.org/1999/xlink" xlink:href="zookeys-1139-071_article-85270__-g010.jpg" position="float" orientation="portrait" xlink:type="simple" id="oo_793130.jpg"><uri content-type="original_file" xlink:type="simple">https://binary.pensoft.net/fig/793130</uri></graphic></fig></tp:treatment-sec><tp:treatment-sec sec-type="host" id="SECID0E3VBK"><title>Host.</title><p><italic><tp:taxon-name><tp:taxon-name-part taxon-name-part-type="genus" reg="Paspalum">Paspalum</tp:taxon-name-part></tp:taxon-name></italic> sp. and <italic><tp:taxon-name><tp:taxon-name-part taxon-name-part-type="genus" reg="Pennisetum">Pennisetum</tp:taxon-name-part></tp:taxon-name></italic> sp.</p></tp:treatment-sec><tp:treatment-sec sec-type="remarks" id="SECID0EQWBK"><title>Remarks.</title><p><italic><tp:taxon-name><tp:taxon-name-part taxon-name-part-type="genus" reg="Aeneolamia">Aeneolamia</tp:taxon-name-part><tp:taxon-name-part taxon-name-part-type="species" reg="danpecki">danpecki</tp:taxon-name-part></tp:taxon-name></italic> has black or dark brown subgenital plates with an acute end. In the type of material, San Martín Lachila is a municipality and not part of the Municipality of Zimatlán. <italic><tp:taxon-name><tp:taxon-name-part taxon-name-part-type="genus" reg="Aeneolamia">Aeneolamia</tp:taxon-name-part><tp:taxon-name-part taxon-name-part-type="species" reg="danpecki">danpecki</tp:taxon-name-part></tp:taxon-name></italic> was recognized as distinct for the first time as “<tp:taxon-name><tp:taxon-name-part taxon-name-part-type="genus" reg="Aeneolamia">Aeneolamia</tp:taxon-name-part><tp:taxon-name-part taxon-name-part-type="uncertainty-rank">aff.</tp:taxon-name-part><tp:taxon-name-part taxon-name-part-type="species" reg="albofasciata">albofasciata</tp:taxon-name-part></tp:taxon-name> (Lallemand, 1939)” by <xref ref-type="bibr" rid="B45">López-Posadas (2021</xref>: 63).</p></tp:treatment-sec><tp:treatment-sec><!--Section generated to contain objects referenced in tp:taxon-treatment.--><fig id="F2" position="float" orientation="portrait"><object-id xmlns:xlink="http://www.w3.org/1999/xlink" content-type="doi" xlink:type="simple">10.3897/zookeys.1139.85270.figure2</object-id><object-id xmlns:xlink="http://www.w3.org/1999/xlink" content-type="arpha" xlink:type="simple">18B08944-C0A8-52EE-8719-FAAF20FED178</object-id><label>Figure 2.</label><caption><p>Character states to compare the variation of male genitalia <bold>A, C, F, I, L, O, R</bold><italic><tp:taxon-name><tp:taxon-name-part taxon-name-part-type="genus" reg="Aeneolamia">Aeneolamia</tp:taxon-name-part><tp:taxon-name-part taxon-name-part-type="species" reg="danpecki">danpecki</tp:taxon-name-part></tp:taxon-name></italic> sp. nov. <bold>D, G, J, M, P, S</bold><italic><tp:taxon-name><tp:taxon-name-part taxon-name-part-type="genus" reg="Aeneolamia">A.</tp:taxon-name-part><tp:taxon-name-part taxon-name-part-type="species" reg="albofasciata">albofasciata</tp:taxon-name-part></tp:taxon-name></italic><bold>B, E, H, K, N, Q, T</bold><italic><tp:taxon-name><tp:taxon-name-part taxon-name-part-type="genus" reg="Aeneolamia">A.</tp:taxon-name-part><tp:taxon-name-part taxon-name-part-type="species" reg="contigua">contigua</tp:taxon-name-part></tp:taxon-name></italic><bold>A, B</bold> anal tube, lateral view <bold>C–E</bold> aedeagus within pygofer, lateral view <bold>F–H</bold> distal region of parameres, lateral view <bold>I–K</bold> subgenital plates, ventral view <bold>L–N</bold> subapical spines of parameres, lateral view <bold>O–Q</bold> phallobase and aedeagus, lateral view <bold>R–T</bold> phallobase and aedeagus, anterodorsal view. Abbreviations: <bold>ae</bold> aedeagus, <bold>a</bold> acuminate, <bold>as</bold> aedeagus spine, <bold>bl</bold> blunt internal distal edge, <bold>dl</bold> dorsal lobe, <bold>dp</bold> digital process of pygofer, <bold>lb</bold> lobe, <bold>pa</bold> paramere, <bold>pas</bold> primary apical spine of parameres, <bold>phb</bold> phallobase, <bold>py</bold> pygofer, <bold>rh</bold> rhomboidal apex with lateral straight edge, <bold>ss</bold> secondary subapical spine of paramere, <bold>st</bold> slight concave lateral edge, <bold>vl</bold> ventral inferior lobe, <bold>X</bold> tenth segment of anal tube, <bold>XI</bold> eleventh segment of anal tube.</p></caption><graphic xmlns:xlink="http://www.w3.org/1999/xlink" xlink:href="zookeys-1139-071_article-85270__-g002.jpg" position="float" orientation="portrait" xlink:type="simple" id="oo_793122.jpg"><uri content-type="original_file" xlink:type="simple">https://binary.pensoft.net/fig/793122</uri></graphic></fig></tp:treatment-sec><ref-list><ref id="B45"><mixed-citation xmlns:xlink="http://www.w3.org/1999/xlink" xlink:type="simple"><person-group><name name-style="western"><surname>López-Posadas</surname><given-names>MA</given-names></name></person-group> (<year>2021</year>) <source>Taxonomía y distribución de la familia <tp:taxon-name><tp:taxon-name-part taxon-name-part-type="family">Cercopidae</tp:taxon-name-part></tp:taxon-name> (<tp:taxon-name><tp:taxon-name-part taxon-name-part-type="order">Hemiptera</tp:taxon-name-part></tp:taxon-name>: <tp:taxon-name><tp:taxon-name-part taxon-name-part-type="suborder">Auchenorrhyncha</tp:taxon-name-part></tp:taxon-name>) en México.</source><publisher-name>Agronomy undergraduate thesis</publisher-name>, <publisher-loc>University of Sonora, Mexico</publisher-loc>, <size units="page">93 pp</size>.</mixed-citation></ref></ref-list></tp:taxon-treatment>
